# Supplementary material for: ﻿A survey of pholcid spiders (Araneae, Pholcidae) from Guiyang, Guizhou Province, China
Source: Zookeys. 2023 Dec 13;1186:175–84. doi: 10.3897/zookeys.1186.105736 (PMC10843382; doi:10.3897/zookeys.1186.105736)
Supplement: XML Treatment for Belisana yuhaoi [file zookeys.1186.105736-treatment2.xml]

<!DOCTYPE tp:taxon-treatment
  PUBLIC "-//TaxonX//DTD Taxonomic Treatment Publishing DTD v0 20100105//EN" "tax-treatment-NSO.dtd">
<tp:taxon-treatment xmlns:tp="http://www.plazi.org/taxpub"><tp:treatment-meta><kwd-group><label>Taxon classification</label><kwd>
                <named-content content-type="kingdom">Animalia</named-content>
              </kwd><kwd>
                <named-content content-type="order">Araneae</named-content>
              </kwd><kwd>
                <named-content content-type="family">Pholcidae</named-content>
              </kwd></kwd-group><mixed-citation publication-type="journal"><person-group><name><surname>Yang</surname><given-names>Lan</given-names></name><name><surname>Zhao</surname><given-names>Fangyu</given-names></name><name><surname>He</surname><given-names>Qiaoqiao</given-names></name><name><surname>Yao</surname><given-names>Zhiyuan</given-names></name></person-group><article-title>﻿A survey of pholcid spiders (<tp:taxon-name><tp:taxon-name-part taxon-name-part-type="order">Araneae</tp:taxon-name-part></tp:taxon-name>, <tp:taxon-name><tp:taxon-name-part taxon-name-part-type="family">Pholcidae</tp:taxon-name-part></tp:taxon-name>) from Guiyang, Guizhou Province, China</article-title><source>Zookeys</source><day>13</day><month>12</month><year>2023</year><volume>1186</volume><fpage>175</fpage><lpage>184</lpage><pub-id pub-id-type="doi">10.3897/zookeys.1186.105736</pub-id></mixed-citation></tp:treatment-meta><tp:nomenclature><label>﻿</label><tp:taxon-name>
              <object-id xmlns:xlink="http://www.w3.org/1999/xlink" content-type="arpha" xlink:type="simple">54A4991B-1E4F-5AC3-A776-572025532A9C</object-id>
              <tp:taxon-name-part taxon-name-part-type="genus" reg="Belisana">Belisana</tp:taxon-name-part>
              <tp:taxon-name-part taxon-name-part-type="species" reg="yuhaoi">yuhaoi</tp:taxon-name-part>
              <object-id xmlns:xlink="http://www.w3.org/1999/xlink" content-type="zoobank" xlink:type="simple">https://zoobank.org/35D4BC52-53E7-47D4-9E54-2FC5291E33DC</object-id>
            </tp:taxon-name><tp:taxon-authority>Yang &amp; Yao</tp:taxon-authority><tp:taxon-status xmlns:xlink="http://www.w3.org/1999/xlink" xlink:type="simple">sp. nov.</tp:taxon-status><xref ref-type="fig" rid="F3">Figs 3</xref><xref ref-type="fig" rid="F4">, 4</xref></tp:nomenclature><tp:treatment-sec sec-type="type material" id="SECID0EDPAC"><title>Type material.</title><p>Holotype: ♂ (<abbrev xmlns:xlink="http://www.w3.org/1999/xlink" xlink:title="College of Life Science, Shenyang Normal University" id="ABBRID0EJPAC" xlink:type="simple">SYNU</abbrev>-Ar00301), cave without a name (<named-content xmlns:xlink="http://www.w3.org/1999/xlink" content-type="dwc:verbatimCoordinates" xlink:type="simple"><named-content content-type="geo-json" specific-use="{&#34;type&#34;:&#34;Point&#34;,&#34;coordinates&#34;:[106.500000,27.090000]}" id="NCID0EQPAC" xlink:type="simple">27°5.40'N, 106°30.00'E</named-content></named-content>, 1109 m), Liutong Town, Xiuwen County, Guiyang, <bold>Guizhou</bold>, <bold>China</bold>, 5 June 2022, H Yu &amp; Q Lu leg. Paratypes: 2♂ (<abbrev xmlns:xlink="http://www.w3.org/1999/xlink" xlink:title="College of Life Science, Shenyang Normal University" id="ABBRID0EZPAC" xlink:type="simple">SYNU</abbrev>-Ar00302, Ar00303) and 3♀ (<abbrev xmlns:xlink="http://www.w3.org/1999/xlink" xlink:title="College of Life Science, Shenyang Normal University" id="ABBRID0E4PAC" xlink:type="simple">SYNU</abbrev>-Ar00304–00306), same data as for the holotype. 1♀ (<abbrev xmlns:xlink="http://www.w3.org/1999/xlink" xlink:title="College of Life Science, Shenyang Normal University" id="ABBRID0ECAAE" xlink:type="simple">SYNU</abbrev>-Ar00307), Duobing Cave (<named-content xmlns:xlink="http://www.w3.org/1999/xlink" content-type="dwc:verbatimCoordinates" xlink:type="simple"><named-content content-type="geo-json" specific-use="{&#34;type&#34;:&#34;Point&#34;,&#34;coordinates&#34;:[106.500000,27.100000]}" id="NCID0EJAAE" xlink:type="simple">27°6.00'N, 106°30.00'E</named-content></named-content>, 1026 m), other data as for the holotype.</p></tp:treatment-sec><tp:treatment-sec sec-type="etymology" id="SECID0EOAAE"><title>Etymology.</title><p>The specific name is a patronym in honor of the collector Hao Yu; noun (name) in genitive case.</p></tp:treatment-sec><tp:treatment-sec sec-type="diagnosis" id="SECID0ETAAE"><title>Diagnosis.</title><p>The new species resembles <italic><tp:taxon-name><tp:taxon-name-part taxon-name-part-type="genus" reg="Belisana">B.</tp:taxon-name-part><tp:taxon-name-part taxon-name-part-type="species" reg="galeiformis">galeiformis</tp:taxon-name-part></tp:taxon-name></italic> Zhang &amp; Peng, 2011 (<xref ref-type="bibr" rid="B21">Zhang and Peng 2011</xref>: 52, fig. 1A–F) with similar male chelicerae and bulbal apophysis (Fig. <xref ref-type="fig" rid="F4">4C, D</xref>), but it can be distinguished by prolatero-ventral lamella of procursus nearly round (arrow 2 in Fig. <xref ref-type="fig" rid="F3">3C</xref>; nearly angular in <italic><tp:taxon-name><tp:taxon-name-part taxon-name-part-type="genus" reg="Belisana">B.</tp:taxon-name-part><tp:taxon-name-part taxon-name-part-type="species" reg="galeiformis">galeiformis</tp:taxon-name-part></tp:taxon-name></italic>), by distal membranous lamella of procursus laterally weak sclerotized (sclerotized part nearly half-round, arrow 3 in Fig. <xref ref-type="fig" rid="F3">3C</xref>; with triangular sclerite in <italic><tp:taxon-name><tp:taxon-name-part taxon-name-part-type="genus" reg="Belisana">B.</tp:taxon-name-part><tp:taxon-name-part taxon-name-part-type="species" reg="galeiformis">galeiformis</tp:taxon-name-part></tp:taxon-name></italic>), by procursus with triangular retrolateral membranous flap (f in Fig. <xref ref-type="fig" rid="F3">3D</xref>; flap large and half-round in <italic><tp:taxon-name><tp:taxon-name-part taxon-name-part-type="genus" reg="Belisana">B.</tp:taxon-name-part><tp:taxon-name-part taxon-name-part-type="species" reg="galeiformis">galeiformis</tp:taxon-name-part></tp:taxon-name></italic>), by epigynal plate nearly round, posteriorly strongly curved (Fig. <xref ref-type="fig" rid="F4">4A</xref>; hat-shaped, posteriorly straight in <italic><tp:taxon-name><tp:taxon-name-part taxon-name-part-type="genus" reg="Belisana">B.</tp:taxon-name-part><tp:taxon-name-part taxon-name-part-type="species" reg="galeiformis">galeiformis</tp:taxon-name-part></tp:taxon-name></italic>), and by vulval pore plates nearly triangular (Fig. <xref ref-type="fig" rid="F4">4B</xref>; long elliptic in <italic><tp:taxon-name><tp:taxon-name-part taxon-name-part-type="genus" reg="Belisana">B.</tp:taxon-name-part><tp:taxon-name-part taxon-name-part-type="species" reg="galeiformis">galeiformis</tp:taxon-name-part></tp:taxon-name></italic>).</p><fig id="F3" position="float" orientation="portrait"><object-id xmlns:xlink="http://www.w3.org/1999/xlink" content-type="doi" xlink:type="simple">10.3897/zookeys.1186.105736.figure3</object-id><object-id xmlns:xlink="http://www.w3.org/1999/xlink" content-type="arpha" xlink:type="simple">2F388D9F-611A-5BDD-B312-D7AC15E6D918</object-id><label>Figure 3.</label><caption><p><italic><tp:taxon-name><tp:taxon-name-part taxon-name-part-type="genus" reg="Belisana">Belisana</tp:taxon-name-part><tp:taxon-name-part taxon-name-part-type="species" reg="yuhaoi">yuhaoi</tp:taxon-name-part></tp:taxon-name></italic> sp. nov., holotype male <bold>A, B</bold> palp: <bold>A</bold> prolateral view <bold>B</bold> retrolateral view <bold>C, D</bold> distal part of procursus: <bold>C</bold> prolateral view, arrow 1 indicates prolatero-subdistal sclerite, arrow 2 indicates sclerotized prolatero-ventral lamella, arrow 3 indicates distal membranous lamella, arrow 4 indicates curved distal spine, arrow 5 indicates sclerotized dorsal apophysis <bold>D</bold> retrolateral view. Abbreviations: b = bulb, <abbrev xmlns:xlink="http://www.w3.org/1999/xlink" xlink:title="bulbal apophysis" id="ABBRID0EWEAE" xlink:type="simple">ba</abbrev> = bulbal apophysis, e = embolus, f = flap, <abbrev xmlns:xlink="http://www.w3.org/1999/xlink" xlink:title="procursus" id="ABBRID0E1EAE" xlink:type="simple">pr</abbrev> = procursus. Scale bars: 0.10 mm (<bold>A, B</bold>); 0.02 mm (<bold>C, D</bold>).</p></caption><graphic xmlns:xlink="http://www.w3.org/1999/xlink" xlink:href="zookeys-1186-175_article-105736__-g003.jpg" position="float" orientation="portrait" xlink:type="simple" id="oo_952211.jpg"><uri content-type="original_file" xlink:type="simple">https://binary.pensoft.net/fig/952211</uri></graphic></fig><fig id="F4" position="float" orientation="portrait"><object-id xmlns:xlink="http://www.w3.org/1999/xlink" content-type="doi" xlink:type="simple">10.3897/zookeys.1186.105736.figure4</object-id><object-id xmlns:xlink="http://www.w3.org/1999/xlink" content-type="arpha" xlink:type="simple">B4201FB0-1475-58B3-866B-12F6FDC6F04C</object-id><label>Figure 4.</label><caption><p><italic><tp:taxon-name><tp:taxon-name-part taxon-name-part-type="genus" reg="Belisana">Belisana</tp:taxon-name-part><tp:taxon-name-part taxon-name-part-type="species" reg="yuhaoi">yuhaoi</tp:taxon-name-part></tp:taxon-name></italic> sp. nov., holotype male (<bold>C–F</bold>) and paratype female (<bold>A, B, G, H</bold>) <bold>A</bold> epigyne, ventral view <bold>B</bold> vulva, dorsal view <bold>C</bold> bulbal apophyses, prolateral view <bold>D</bold> chelicerae, frontal view <bold>E–H</bold> habitus: <bold>E, G</bold> dorsal view <bold>F</bold> lateral view <bold>H</bold> ventral view. Abbreviations: b = bulb, <abbrev xmlns:xlink="http://www.w3.org/1999/xlink" xlink:title="bulbal apophysis" id="ABBRID0EOGAE" xlink:type="simple">ba</abbrev> = bulbal apophysis, <abbrev xmlns:xlink="http://www.w3.org/1999/xlink" xlink:title="distal apophysis" id="ABBRID0ESGAE" xlink:type="simple">da</abbrev> = distal apophysis, e = embolus, <abbrev xmlns:xlink="http://www.w3.org/1999/xlink" xlink:title="epigynal pocket" id="ABBRID0EWGAE" xlink:type="simple">ep</abbrev> = epigynal pocket, <abbrev xmlns:xlink="http://www.w3.org/1999/xlink" xlink:title="proximo-lateral apophysis" id="ABBRID0E1GAE" xlink:type="simple">pa</abbrev> = proximo-lateral apophysis, <abbrev xmlns:xlink="http://www.w3.org/1999/xlink" xlink:title="pore plate" id="ABBRID0E5GAE" xlink:type="simple">pp</abbrev> = pore plate. Scale bars: 0.05 mm (<bold>A–D</bold>); 0.20 mm (<bold>E–H</bold>).</p></caption><graphic xmlns:xlink="http://www.w3.org/1999/xlink" xlink:href="zookeys-1186-175_article-105736__-g004.jpg" position="float" orientation="portrait" xlink:type="simple" id="oo_952212.jpg"><uri content-type="original_file" xlink:type="simple">https://binary.pensoft.net/fig/952212</uri></graphic></fig></tp:treatment-sec><tp:treatment-sec sec-type="description" id="SECID0ELHAE"><title>Description.</title><p><bold>Male</bold> (holotype, <abbrev xmlns:xlink="http://www.w3.org/1999/xlink" xlink:title="College of Life Science, Shenyang Normal University" id="ABBRID0ETHAE" xlink:type="simple">SYNU</abbrev>-Ar00301): total length 1.93 (2.03 with clypeus), prosoma 0.74 long, 0.78 wide, opisthosoma 1.19 long, 0.96 wide. Legs I and IV missing, femur II: 3.92 (other segments missing), leg III: 10.18 (2.97, 0.33, 2.48, 3.56, 0.84). Eye interdistances and diameters: <abbrev xmlns:xlink="http://www.w3.org/1999/xlink" xlink:title="posterior median eye" id="ABBRID0EXHAE" xlink:type="simple">PME</abbrev>–<abbrev xmlns:xlink="http://www.w3.org/1999/xlink" xlink:title="posterior median eye" id="ABBRID0E2HAE" xlink:type="simple">PME</abbrev> 0.13, <abbrev xmlns:xlink="http://www.w3.org/1999/xlink" xlink:title="posterior median eye" id="ABBRID0E6HAE" xlink:type="simple">PME</abbrev> 0.10, <abbrev xmlns:xlink="http://www.w3.org/1999/xlink" xlink:title="posterior median eye" id="ABBRID0EDIAE" xlink:type="simple">PME</abbrev>–<abbrev xmlns:xlink="http://www.w3.org/1999/xlink" xlink:title="anterior lateral eye" id="ABBRID0EHIAE" xlink:type="simple">ALE</abbrev> 0.04, <abbrev xmlns:xlink="http://www.w3.org/1999/xlink" xlink:title="anterior median eye" id="ABBRID0ELIAE" xlink:type="simple">AME</abbrev> absent. Sternum width/length: 0.65/0.62. Habitus as in Fig. <xref ref-type="fig" rid="F4">4E, F</xref>. Dorsal shield of prosoma yellowish, with large, brown radiating marks; ocular area and clypeus yellowish, with brown marks; sternum yellowish, with triangular posterior brown marks. Legs whitish, without darker rings. Opisthosoma yellowish, with dorsal and lateral brown spots. Ocular area not elevated. Thoracic furrow absent. Clypeus unmodified. Chelicerae as in Fig. <xref ref-type="fig" rid="F4">4D</xref>, with a pair of proximo-lateral apophyses and a pair of curved distal apophyses (distance between tips of distal apophyses: 0.21). Palp as in Fig. <xref ref-type="fig" rid="F3">3A, B</xref>; trochanter with short retrolatero-ventral apophysis; femur with small retrolatero-proximal protrusion; procursus simple proximally but complex distally, with prolatero-subdistal sclerite (arrow 1 in Fig. <xref ref-type="fig" rid="F3">3C</xref>), sclerotized prolatero-ventral lamella (arrow 2 in Fig. <xref ref-type="fig" rid="F3">3C</xref>), distal membranous lamella (arrow 3 in Fig. <xref ref-type="fig" rid="F3">3C</xref>), curved distal spine (arrow 4 in Fig. <xref ref-type="fig" rid="F3">3C</xref>), sclerotized dorsal apophysis (arrow 5 in Fig. <xref ref-type="fig" rid="F3">3C</xref>), and angular retrolateral membranous flap (f in Fig. <xref ref-type="fig" rid="F3">3D</xref>); bulb (Fig. <xref ref-type="fig" rid="F4">4C</xref>) with hooked apophysis and simple embolus.</p><p><bold>Female</bold> (paratype, <abbrev xmlns:xlink="http://www.w3.org/1999/xlink" xlink:title="College of Life Science, Shenyang Normal University" id="ABBRID0E2JAE" xlink:type="simple">SYNU</abbrev>-Ar00304): similar to male, habitus as in Fig. <xref ref-type="fig" rid="F4">4G, H</xref>. Total length 2.03 (2.13 with clypeus), prosoma 0.83 long, 0.91 wide, opisthosoma 1.20 long, 1.04 wide; tibia I: 4.02; tibia I <abbrev xmlns:xlink="http://www.w3.org/1999/xlink" xlink:title="length/diameter" id="ABBRID0EDKAE" xlink:type="simple">L/d</abbrev>: 50. Eye interdistances and diameters: <abbrev xmlns:xlink="http://www.w3.org/1999/xlink" xlink:title="posterior median eye" id="ABBRID0EHKAE" xlink:type="simple">PME</abbrev>–<abbrev xmlns:xlink="http://www.w3.org/1999/xlink" xlink:title="posterior median eye" id="ABBRID0ELKAE" xlink:type="simple">PME</abbrev> 0.12, <abbrev xmlns:xlink="http://www.w3.org/1999/xlink" xlink:title="posterior median eye" id="ABBRID0EPKAE" xlink:type="simple">PME</abbrev> 0.08, <abbrev xmlns:xlink="http://www.w3.org/1999/xlink" xlink:title="posterior median eye" id="ABBRID0ETKAE" xlink:type="simple">PME</abbrev>–<abbrev xmlns:xlink="http://www.w3.org/1999/xlink" xlink:title="anterior lateral eye" id="ABBRID0EXKAE" xlink:type="simple">ALE</abbrev> 0.03, <abbrev xmlns:xlink="http://www.w3.org/1999/xlink" xlink:title="anterior median eye" id="ABBRID0E2KAE" xlink:type="simple">AME</abbrev> absent. Sternum width/length: 0.58/0.51. Epigyne (Fig. <xref ref-type="fig" rid="F4">4A</xref>) simple and flat, with brown marks and a pair of posterior pockets, 0.17 apart (<abbrev xmlns:xlink="http://www.w3.org/1999/xlink" xlink:title="epigynal pocket" id="ABBRID0EDLAE" xlink:type="simple">ep</abbrev> in Fig. <xref ref-type="fig" rid="F4">4A, B</xref>). Vulva (Fig. <xref ref-type="fig" rid="F4">4B</xref>) with ridge-shaped anterior arch and a pair of nearly triangular pore plates.</p></tp:treatment-sec><tp:treatment-sec sec-type="variation" id="SECID0EPLAE"><title>Variation.</title><p>In one male paratype (<abbrev xmlns:xlink="http://www.w3.org/1999/xlink" xlink:title="College of Life Science, Shenyang Normal University" id="ABBRID0EVLAE" xlink:type="simple">SYNU</abbrev>-Ar00302), leg I: 23.28 (6.02, 0.39, 5.71, 9.36, 1.80); tibia I <abbrev xmlns:xlink="http://www.w3.org/1999/xlink" xlink:title="length/diameter" id="ABBRID0EZLAE" xlink:type="simple">L/d</abbrev>: 60. Retrolateral trichobothrium of tibia I at 6% proximally; legs with short vertical setae on metatarsi, without spines and curved setae; tarsus I with 22 distinct pseudosegments. Tibia I in another male paratype (<abbrev xmlns:xlink="http://www.w3.org/1999/xlink" xlink:title="College of Life Science, Shenyang Normal University" id="ABBRID0E4LAE" xlink:type="simple">SYNU</abbrev>-Ar00303): 5.38. Tibia I in the other two female paratypes (<abbrev xmlns:xlink="http://www.w3.org/1999/xlink" xlink:title="College of Life Science, Shenyang Normal University" id="ABBRID0EBMAE" xlink:type="simple">SYNU</abbrev>-Ar00305, Ar00306): 3.28, 3.75 (leg I missing in <abbrev xmlns:xlink="http://www.w3.org/1999/xlink" xlink:title="College of Life Science, Shenyang Normal University" id="ABBRID0EFMAE" xlink:type="simple">SYNU</abbrev>-Ar00307).</p></tp:treatment-sec><tp:treatment-sec sec-type="habitat" id="SECID0EJMAE"><title>Habitat.</title><p>The species was found inside cave.</p></tp:treatment-sec><tp:treatment-sec sec-type="distribution" id="SECID0EOMAE"><title>Distribution.</title><p>China (Xiuwen County in Guizhou; type locality, Fig. <xref ref-type="fig" rid="F1">1</xref>).</p></tp:treatment-sec><tp:treatment-sec><!--Section generated to contain objects referenced in tp:taxon-treatment.--><fig id="F1" position="float" orientation="portrait"><object-id xmlns:xlink="http://www.w3.org/1999/xlink" content-type="doi" xlink:type="simple">10.3897/zookeys.1186.105736.figure1</object-id><object-id xmlns:xlink="http://www.w3.org/1999/xlink" content-type="arpha" xlink:type="simple">D01688D8-AD31-5CD4-8F6E-F76236492778</object-id><label>Figure 1.</label><caption><p>Distribution of <tp:taxon-name><tp:taxon-name-part taxon-name-part-type="family">Pholcidae</tp:taxon-name-part></tp:taxon-name> treated in this paper <bold>1</bold><italic><tp:taxon-name><tp:taxon-name-part taxon-name-part-type="genus" reg="Belisana">Belisana</tp:taxon-name-part><tp:taxon-name-part taxon-name-part-type="species" reg="yuhaoi">yuhaoi</tp:taxon-name-part></tp:taxon-name></italic> sp. nov. <bold>2</bold><italic><tp:taxon-name><tp:taxon-name-part taxon-name-part-type="genus" reg="Leptopholcus">Leptopholcus</tp:taxon-name-part><tp:taxon-name-part taxon-name-part-type="species" reg="tanikawai">tanikawai</tp:taxon-name-part></tp:taxon-name></italic><bold>3</bold><italic><tp:taxon-name><tp:taxon-name-part taxon-name-part-type="genus" reg="Pholcus">Pholcus</tp:taxon-name-part><tp:taxon-name-part taxon-name-part-type="species" reg="spilis">spilis</tp:taxon-name-part></tp:taxon-name></italic><bold>4</bold><italic><tp:taxon-name><tp:taxon-name-part taxon-name-part-type="genus" reg="Spermophora">Spermophora</tp:taxon-name-part><tp:taxon-name-part taxon-name-part-type="species" reg="senoculata">senoculata</tp:taxon-name-part></tp:taxon-name></italic>.</p></caption><graphic xmlns:xlink="http://www.w3.org/1999/xlink" xlink:href="zookeys-1186-175_article-105736__-g001.jpg" position="float" orientation="portrait" xlink:type="simple" id="oo_952209.jpg"><uri content-type="original_file" xlink:type="simple">https://binary.pensoft.net/fig/952209</uri></graphic></fig></tp:treatment-sec><ref-list><ref id="B21"><mixed-citation xmlns:xlink="http://www.w3.org/1999/xlink" xlink:type="simple"><person-group><name name-style="western"><surname>Zhang</surname><given-names>F</given-names></name><name name-style="western"><surname>Peng</surname><given-names>Y</given-names></name></person-group> (<year>2011</year>) <article-title>Eleven new species of the genus <italic><tp:taxon-name><tp:taxon-name-part taxon-name-part-type="genus">Belisana</tp:taxon-name-part></tp:taxon-name></italic> Thorell (<tp:taxon-name><tp:taxon-name-part taxon-name-part-type="order">Araneae</tp:taxon-name-part></tp:taxon-name>: <tp:taxon-name><tp:taxon-name-part taxon-name-part-type="family">Pholcidae</tp:taxon-name-part></tp:taxon-name>) from south China.</article-title><source>Zootaxa</source><volume>2989</volume>(<issue>1</issue>): <fpage>51</fpage>–<lpage>68</lpage>. <ext-link xlink:href="10.11646/zootaxa.2989.1.2" ext-link-type="doi" xlink:type="simple">https://doi.org/10.11646/zootaxa.2989.1.2</ext-link></mixed-citation></ref></ref-list></tp:taxon-treatment>
