# Supplementary material for: ﻿A survey of pholcid spiders (Araneae, Pholcidae) from Guiyang, Guizhou Province, China
Source: Zookeys. 2023 Dec 13;1186:175–84. doi: 10.3897/zookeys.1186.105736 (PMC10843382; doi:10.3897/zookeys.1186.105736)
Supplement: XML Treatment for Spermophora [file zookeys.1186.105736-treatment7.xml]

<!DOCTYPE tp:taxon-treatment
  PUBLIC "-//TaxonX//DTD Taxonomic Treatment Publishing DTD v0 20100105//EN" "tax-treatment-NSO.dtd">
<tp:taxon-treatment xmlns:tp="http://www.plazi.org/taxpub"><tp:treatment-meta><kwd-group><label>Taxon classification</label><kwd>
                <named-content content-type="kingdom">Animalia</named-content>
              </kwd><kwd>
                <named-content content-type="order">Araneae</named-content>
              </kwd><kwd>
                <named-content content-type="family">Pholcidae</named-content>
              </kwd></kwd-group><mixed-citation publication-type="journal"><person-group><name><surname>Yang</surname><given-names>Lan</given-names></name><name><surname>Zhao</surname><given-names>Fangyu</given-names></name><name><surname>He</surname><given-names>Qiaoqiao</given-names></name><name><surname>Yao</surname><given-names>Zhiyuan</given-names></name></person-group><article-title>﻿A survey of pholcid spiders (<tp:taxon-name><tp:taxon-name-part taxon-name-part-type="order">Araneae</tp:taxon-name-part></tp:taxon-name>, <tp:taxon-name><tp:taxon-name-part taxon-name-part-type="family">Pholcidae</tp:taxon-name-part></tp:taxon-name>) from Guiyang, Guizhou Province, China</article-title><source>Zookeys</source><day>13</day><month>12</month><year>2023</year><volume>1186</volume><fpage>175</fpage><lpage>184</lpage><pub-id pub-id-type="doi">10.3897/zookeys.1186.105736</pub-id></mixed-citation></tp:treatment-meta><tp:nomenclature><label>﻿Genus</label><tp:taxon-name>
              <object-id xmlns:xlink="http://www.w3.org/1999/xlink" content-type="arpha" xlink:type="simple">DA53F072-2ACB-59FE-BFB4-7550C5C8E340</object-id>
              <tp:taxon-name-part taxon-name-part-type="genus" reg="Spermophora">Spermophora</tp:taxon-name-part>
            </tp:taxon-name><tp:taxon-authority>Hentz, 1841</tp:taxon-authority></tp:nomenclature><tp:treatment-sec sec-type="type species" id="SECID0ERYAE"><title>Type species.</title><p><italic><tp:taxon-name><tp:taxon-name-part taxon-name-part-type="genus" reg="Spermophora">Spermophora</tp:taxon-name-part><tp:taxon-name-part taxon-name-part-type="species" reg="meridionalis">meridionalis</tp:taxon-name-part></tp:taxon-name></italic> Hentz, 1841.</p></tp:treatment-sec></tp:taxon-treatment>
