# Supplementary material for: ﻿A survey of pholcid spiders (Araneae, Pholcidae) from Guiyang, Guizhou Province, China
Source: Zookeys. 2023 Dec 13;1186:175–84. doi: 10.3897/zookeys.1186.105736 (PMC10843382; doi:10.3897/zookeys.1186.105736)
Supplement: XML Treatment for Spermophora senoculata [file zookeys.1186.105736-treatment8.xml]

<!DOCTYPE tp:taxon-treatment
  PUBLIC "-//TaxonX//DTD Taxonomic Treatment Publishing DTD v0 20100105//EN" "tax-treatment-NSO.dtd">
<tp:taxon-treatment xmlns:tp="http://www.plazi.org/taxpub"><tp:treatment-meta><kwd-group><label>Taxon classification</label><kwd>
                <named-content content-type="kingdom">Animalia</named-content>
              </kwd><kwd>
                <named-content content-type="order">Araneae</named-content>
              </kwd><kwd>
                <named-content content-type="family">Pholcidae</named-content>
              </kwd></kwd-group><mixed-citation publication-type="journal"><person-group><name><surname>Yang</surname><given-names>Lan</given-names></name><name><surname>Zhao</surname><given-names>Fangyu</given-names></name><name><surname>He</surname><given-names>Qiaoqiao</given-names></name><name><surname>Yao</surname><given-names>Zhiyuan</given-names></name></person-group><article-title>﻿A survey of pholcid spiders (<tp:taxon-name><tp:taxon-name-part taxon-name-part-type="order">Araneae</tp:taxon-name-part></tp:taxon-name>, <tp:taxon-name><tp:taxon-name-part taxon-name-part-type="family">Pholcidae</tp:taxon-name-part></tp:taxon-name>) from Guiyang, Guizhou Province, China</article-title><source>Zookeys</source><day>13</day><month>12</month><year>2023</year><volume>1186</volume><fpage>175</fpage><lpage>184</lpage><pub-id pub-id-type="doi">10.3897/zookeys.1186.105736</pub-id></mixed-citation></tp:treatment-meta><tp:nomenclature><label>﻿</label><tp:taxon-name>
              <object-id xmlns:xlink="http://www.w3.org/1999/xlink" content-type="arpha" xlink:type="simple">0E64A29C-1C55-5659-9C1B-D54585750AA1</object-id>
              <tp:taxon-name-part taxon-name-part-type="genus" reg="Spermophora">Spermophora</tp:taxon-name-part>
              <tp:taxon-name-part taxon-name-part-type="species" reg="senoculata">senoculata</tp:taxon-name-part>
            </tp:taxon-name><tp:taxon-authority>(Dugès, 1836)</tp:taxon-authority><xref ref-type="bibr" rid="B15">See World Spider Catalog 2023</xref></tp:nomenclature><tp:treatment-sec sec-type="material" id="SECID0EL1AE"><title>New material examined.</title><p>2♂ (<abbrev xmlns:xlink="http://www.w3.org/1999/xlink" xlink:title="Guizhou Normal University" id="ABBRID0ER1AE" xlink:type="simple">GZNU</abbrev>) and 2♀ (<abbrev xmlns:xlink="http://www.w3.org/1999/xlink" xlink:title="Guizhou Normal University" id="ABBRID0EV1AE" xlink:type="simple">GZNU</abbrev>), Sanchahe (<named-content xmlns:xlink="http://www.w3.org/1999/xlink" content-type="dwc:verbatimCoordinates" xlink:type="simple"><named-content content-type="geo-json" specific-use="{&#34;type&#34;:&#34;Point&#34;,&#34;coordinates&#34;:[106.800000,26.270000]}" id="NCID0E31AE" xlink:type="simple">26°16.20'N, 106°48.00'E</named-content></named-content>, 1162 m), Gaopo Town, Huaxi District, Guiyang, <bold>Guizhou</bold>, <bold>China</bold>, 20 May 2022, H Yu &amp; Q Lu leg. 1♂ (<abbrev xmlns:xlink="http://www.w3.org/1999/xlink" xlink:title="Guizhou Normal University" id="ABBRID0EF2AE" xlink:type="simple">GZNU</abbrev>), Laobanghe (<named-content xmlns:xlink="http://www.w3.org/1999/xlink" content-type="dwc:verbatimCoordinates" xlink:type="simple"><named-content content-type="geo-json" specific-use="{&#34;type&#34;:&#34;Point&#34;,&#34;coordinates&#34;:[106.730000,26.340000]}" id="NCID0EM2AE" xlink:type="simple">26°20.40'N, 106°43.80'E</named-content></named-content>, 1022 m), Qiantao Town, Huaxi District, Guiyang, <bold>Guizhou</bold>, <bold>China</bold>, 18 May 2022, H Yu &amp; Q Lu leg.</p></tp:treatment-sec><tp:treatment-sec sec-type="distribution" id="SECID0EU2AE"><title>Distribution.</title><p>China (Huaxi District in Guizhou; Fig. <xref ref-type="fig" rid="F1">1</xref>).</p></tp:treatment-sec><tp:treatment-sec><!--Section generated to contain objects referenced in tp:taxon-treatment.--><fig id="F1" position="float" orientation="portrait"><object-id xmlns:xlink="http://www.w3.org/1999/xlink" content-type="doi" xlink:type="simple">10.3897/zookeys.1186.105736.figure1</object-id><object-id xmlns:xlink="http://www.w3.org/1999/xlink" content-type="arpha" xlink:type="simple">D01688D8-AD31-5CD4-8F6E-F76236492778</object-id><label>Figure 1.</label><caption><p>Distribution of <tp:taxon-name><tp:taxon-name-part taxon-name-part-type="family">Pholcidae</tp:taxon-name-part></tp:taxon-name> treated in this paper <bold>1</bold><italic><tp:taxon-name><tp:taxon-name-part taxon-name-part-type="genus" reg="Belisana">Belisana</tp:taxon-name-part><tp:taxon-name-part taxon-name-part-type="species" reg="yuhaoi">yuhaoi</tp:taxon-name-part></tp:taxon-name></italic> sp. nov. <bold>2</bold><italic><tp:taxon-name><tp:taxon-name-part taxon-name-part-type="genus" reg="Leptopholcus">Leptopholcus</tp:taxon-name-part><tp:taxon-name-part taxon-name-part-type="species" reg="tanikawai">tanikawai</tp:taxon-name-part></tp:taxon-name></italic><bold>3</bold><italic><tp:taxon-name><tp:taxon-name-part taxon-name-part-type="genus" reg="Pholcus">Pholcus</tp:taxon-name-part><tp:taxon-name-part taxon-name-part-type="species" reg="spilis">spilis</tp:taxon-name-part></tp:taxon-name></italic><bold>4</bold><italic><tp:taxon-name><tp:taxon-name-part taxon-name-part-type="genus" reg="Spermophora">Spermophora</tp:taxon-name-part><tp:taxon-name-part taxon-name-part-type="species" reg="senoculata">senoculata</tp:taxon-name-part></tp:taxon-name></italic>.</p></caption><graphic xmlns:xlink="http://www.w3.org/1999/xlink" xlink:href="zookeys-1186-175_article-105736__-g001.jpg" position="float" orientation="portrait" xlink:type="simple" id="oo_952209.jpg"><uri content-type="original_file" xlink:type="simple">https://binary.pensoft.net/fig/952209</uri></graphic></fig></tp:treatment-sec><ref-list><ref id="B15"><mixed-citation xmlns:xlink="http://www.w3.org/1999/xlink" xlink:type="simple">World Spider Catalog (<year>2023</year>) World Spider Catalog, Version 24.5. Natural History Museum Bern. <ext-link xlink:href="http://wsc.nmbe.ch" ext-link-type="uri" xlink:type="simple">http://wsc.nmbe.ch</ext-link> [Accessed 22 November 2023]</mixed-citation></ref></ref-list></tp:taxon-treatment>
